# Supplementary material for: Cyclization vs. Cyclization/Dimerization in o-Amidostilbene Radical Cation Cascade Reactions: The Amide Question
Source: Molecules. 2011 Aug 25;16(9):7267–87. doi: 10.3390/molecules16097267 (PMC6264379; doi:10.3390/molecules16097267)
Supplement: Supplementary File 1 [file molecules-16-07267-s001.zip]

Archive with 4 entries (3 files):
- supplementry/
- supplementry/Bisindole_0m.cif
- supplementry/Crystallographic data of 4b.pdf
- supplementry/NMRSuppData.pdf
