# Supplementary material for: Cyclization vs. Cyclization/Dimerization in o-Amidostilbene Radical Cation Cascade Reactions: The Amide Question
Source: Molecules. 2011 Aug 25;16(9):7267–87. doi: 10.3390/molecules16097267 (PMC6264379; doi:10.3390/molecules16097267)
Supplement: Supplementary File 1 [file molecules-16-07267-s001.zip › supplementry/Bisindole_0m.cif]

 
data_bisindole_0m 
 
_audit_creation_method            SHELXL-97 
_chemical_name_systematic 
; 
 ? 
; 
_chemical_name_common             ? 
_chemical_melting_point           '190-193' 
_chemical_formula_moiety          'C36 H36 N2 O6, H2 O' 
_chemical_formula_sum 
 'C36 H38 N2 O7' 
_chemical_formula_weight          610.68 
 
loop_ 
 _atom_type_symbol 
 _atom_type_description 
 _atom_type_scat_dispersion_real 
 _atom_type_scat_dispersion_imag 
 _atom_type_scat_source 
 'C'  'C'   0.0033   0.0016 
 'International Tables Vol C Tables 4.2.6.8 and 6.1.1.4' 
 'H'  'H'   0.0000   0.0000 
 'International Tables Vol C Tables 4.2.6.8 and 6.1.1.4' 
 'N'  'N'   0.0061   0.0033 
 'International Tables Vol C Tables 4.2.6.8 and 6.1.1.4' 
 'O'  'O'   0.0106   0.0060 
 'International Tables Vol C Tables 4.2.6.8 and 6.1.1.4' 
 
_symmetry_cell_setting            Monoclinic 
_symmetry_space_group_name_H-M    'P 21/c'
_symmetry_space_group_name_Hall   '-P 2ybc'  
 
loop_ 
 _symmetry_equiv_pos_as_xyz 
 'x, y, z' 
 '-x, y+1/2, -z+1/2' 
 '-x, -y, -z' 
 'x, -y-1/2, z-1/2' 
 
_cell_length_a                    16.4733(3) 
_cell_length_b                    18.0651(3) 
_cell_length_c                    31.8360(6) 
_cell_angle_alpha                 90.00 
_cell_angle_beta                  91.2600(10) 
_cell_angle_gamma                 90.00 
_cell_volume                      9471.8(3) 
_cell_formula_units_Z             12 
_cell_measurement_temperature     100(2) 
_cell_measurement_reflns_used     8715
_cell_measurement_theta_min       2.23
_cell_measurement_theta_max       29.36
 
_exptl_crystal_description       'block'
_exptl_crystal_colour            'colourless'
_exptl_crystal_size_max           0.49 
_exptl_crystal_size_mid           0.35 
_exptl_crystal_size_min           0.20 
_exptl_crystal_density_meas       ? 
_exptl_crystal_density_diffrn     1.285 
_exptl_crystal_density_method     'not measured' 
_exptl_crystal_F_000              3888 
_exptl_absorpt_coefficient_mu     0.089 
_exptl_absorpt_correction_type    'multi-scan' 
_exptl_absorpt_correction_T_min   0.9576 
_exptl_absorpt_correction_T_max   0.9824 
_exptl_absorpt_process_details    'SADABS, Bruker (2008)' 
 
_exptl_special_details 
; 
 ? 
; 
 
_diffrn_ambient_temperature       100(2) 
_diffrn_radiation_wavelength      0.71073 
_diffrn_radiation_type            MoK\a 
_diffrn_radiation_source          'fine-focus sealed tube' 
_diffrn_radiation_monochromator   graphite 
_diffrn_measurement_device_type  'Bruker APEX-II CCD'
_diffrn_measurement_method       '\w scans'
_diffrn_detector_area_resol_mean  ? 
_diffrn_reflns_number             89586 
_diffrn_reflns_av_R_equivalents   0.0656 
_diffrn_reflns_av_sigmaI/netI     0.0643 
_diffrn_reflns_limit_h_min        -21 
_diffrn_reflns_limit_h_max        21 
_diffrn_reflns_limit_k_min        -23 
_diffrn_reflns_limit_k_max        23 
_diffrn_reflns_limit_l_min        -41 
_diffrn_reflns_limit_l_max        41 
_diffrn_reflns_theta_min          1.24 
_diffrn_reflns_theta_max          27.50 
_reflns_number_total              21783 
_reflns_number_gt                 14073 
_reflns_threshold_expression      I>2\s(I) 
 
_computing_data_collection       'APEX2 (Bruker, 2007)'
_computing_cell_refinement       'SAINT (Bruker, 2007)'
_computing_data_reduction        'SAINT (Bruker, 2007)'
_computing_structure_solution    'SHELXS97 (Sheldrick, 2008)'
_computing_structure_refinement
;  
SHELXL97 (Sheldrick, 2008), Olex2 (Dolomanov & Puschmann, 2009)
;
_computing_molecular_graphics    'X-SEED (Barbour, 2001)'
_computing_publication_material
;  
SHELXL-97 (Sheldrick, 2008), enCIFer (Allen et al., 2004),
;
 
_refine_special_details 
; 
 Refinement of F^2^ against ALL reflections.  The weighted R-factor wR and 
 goodness of fit S are based on F^2^, conventional R-factors R are based 
 on F, with F set to zero for negative F^2^. The threshold expression of 
 F^2^ > 2sigma(F^2^) is used only for calculating R-factors(gt) etc. and is 
 not relevant to the choice of reflections for refinement.  R-factors based 
 on F^2^ are statistically about twice as large as those based on F, and R- 
 factors based on ALL data will be even larger. 
; 
 
_refine_ls_structure_factor_coef  Fsqd  
_refine_ls_matrix_type            full 
_refine_ls_weighting_scheme       calc  
_refine_ls_weighting_details 
 'calc w=1/[\s^2^(Fo^2^)+(0.0518P)^2^+2.3323P] where P=(Fo^2^+2Fc^2^)/3' 
_atom_sites_solution_primary      direct 
_atom_sites_solution_secondary    difmap 
_atom_sites_solution_hydrogens    geom 
_refine_ls_hydrogen_treatment     constr 
_refine_ls_extinction_method      none 
_refine_ls_extinction_coef        ? 
_refine_ls_number_reflns          21783 
_refine_ls_number_parameters      1234 
_refine_ls_number_restraints      0 
_refine_ls_R_factor_all           0.0953 
_refine_ls_R_factor_gt            0.0534 
_refine_ls_wR_factor_ref          0.1334 
_refine_ls_wR_factor_gt           0.1141 
_refine_ls_goodness_of_fit_ref    1.017 
_refine_ls_restrained_S_all       1.017 
_refine_ls_shift/su_max           0.001 
_refine_ls_shift/su_mean          <0.001 
 
loop_ 
 _atom_site_label 
 _atom_site_type_symbol 
 _atom_site_fract_x 
 _atom_site_fract_y 
 _atom_site_fract_z 
 _atom_site_U_iso_or_equiv 
 _atom_site_adp_type 
 _atom_site_occupancy 
 _atom_site_symmetry_multiplicity 
 _atom_site_calc_flag 
 _atom_site_refinement_flags 
 _atom_site_disorder_assembly 
 _atom_site_disorder_group 
C1A C 0.07832(10) 0.57814(10) 0.07140(6) 0.0189(4) Uani 1 1 d . . . 
C2A C 0.10266(11) 0.52249(10) 0.04381(6) 0.0203(4) Uani 1 1 d . . . 
H2AA H 0.1217 0.4765 0.0547 0.024 Uiso 1 1 calc R . . 
C3A C 0.09932(11) 0.53377(10) 0.00095(6) 0.0207(4) Uani 1 1 d . . . 
C4A C 0.07108(11) 0.60187(11) -0.01514(6) 0.0227(4) Uani 1 1 d . . . 
C5A C 0.04764(11) 0.65668(11) 0.01221(6) 0.0240(4) Uani 1 1 d . . . 
H5A H 0.0289 0.7029 0.0015 0.029 Uiso 1 1 calc R . . 
C6A C 0.05132(11) 0.64452(10) 0.05535(6) 0.0218(4) Uani 1 1 d . . . 
H6A H 0.0350 0.6826 0.0739 0.026 Uiso 1 1 calc R . . 
C7A C 0.08680(10) 0.56254(10) 0.11806(6) 0.0188(4) Uani 1 1 d . . . 
H7A H 0.0738 0.5093 0.1234 0.023 Uiso 1 1 calc R . . 
C8A C 0.17390(10) 0.57973(10) 0.13574(6) 0.0197(4) Uani 1 1 d . . . 
H8A H 0.2111 0.5896 0.1120 0.024 Uiso 1 1 calc R . . 
C9A C 0.16253(11) 0.64920(10) 0.16070(6) 0.0222(4) Uani 1 1 d . . . 
C10A C 0.08029(11) 0.66344(10) 0.16604(6) 0.0225(4) Uani 1 1 d . . . 
C11A C 0.05413(13) 0.72074(11) 0.19139(7) 0.0316(5) Uani 1 1 d . . . 
H11 H -0.0020 0.7304 0.1948 0.038 Uiso 1 1 calc R . . 
C12A C 0.11317(14) 0.76327(12) 0.21154(7) 0.0370(5) Uani 1 1 d . . . 
H12 H 0.0968 0.8027 0.2292 0.044 Uiso 1 1 calc R . . 
C13A C 0.19506(14) 0.75014(12) 0.20666(7) 0.0359(5) Uani 1 1 d . . . 
H13 H 0.2341 0.7802 0.2210 0.043 Uiso 1 1 calc R . . 
C14A C 0.22049(12) 0.69282(11) 0.18076(6) 0.0278(5) Uani 1 1 d . . . 
H14 H 0.2767 0.6839 0.1770 0.033 Uiso 1 1 calc R . . 
C15A C 0.16085(12) 0.41776(11) -0.01382(6) 0.0291(5) Uani 1 1 d . . . 
H15A H 0.2110 0.4310 0.0016 0.044 Uiso 1 1 calc R . . 
H15B H 0.1739 0.3864 -0.0379 0.044 Uiso 1 1 calc R . . 
H15C H 0.1248 0.3908 0.0049 0.044 Uiso 1 1 calc R . . 
C16A C 0.05779(16) 0.67922(13) -0.07547(7) 0.0434(6) Uani 1 1 d . . . 
H16A H 0.0035 0.6970 -0.0686 0.065 Uiso 1 1 calc R . . 
H16B H 0.0628 0.6769 -0.1061 0.065 Uiso 1 1 calc R . . 
H16C H 0.0987 0.7132 -0.0637 0.065 Uiso 1 1 calc R . . 
C17A C -0.04829(12) 0.59889(13) 0.14691(7) 0.0315(5) Uani 1 1 d . . . 
C18A C -0.08354(12) 0.53296(13) 0.12508(7) 0.0347(5) Uani 1 1 d . . . 
H18A H -0.0647 0.4878 0.1393 0.052 Uiso 1 1 calc R . . 
H18B H -0.0662 0.5323 0.0958 0.052 Uiso 1 1 calc R . . 
H18C H -0.1429 0.5354 0.1258 0.052 Uiso 1 1 calc R . . 
N1A N 0.03365(9) 0.60973(9) 0.14386(5) 0.0216(3) Uani 1 1 d . . . 
O3A O 0.12142(8) 0.48339(7) -0.02837(4) 0.0281(3) Uani 1 1 d . . . 
O4A O 0.07002(9) 0.60729(8) -0.05808(4) 0.0306(3) Uani 1 1 d . . . 
O17A O -0.08934(9) 0.64125(10) 0.16782(6) 0.0530(5) Uani 1 1 d . . . 
C1B C 0.20405(11) 0.48741(10) 0.24169(6) 0.0196(4) Uani 1 1 d . . . 
C2B C 0.21025(11) 0.54722(10) 0.26950(6) 0.0207(4) Uani 1 1 d . . . 
H2BA H 0.1812 0.5916 0.2635 0.025 Uiso 1 1 calc R . . 
C3B C 0.25812(11) 0.54249(10) 0.30562(6) 0.0215(4) Uani 1 1 d . . . 
C4B C 0.30038(11) 0.47634(11) 0.31493(6) 0.0220(4) Uani 1 1 d . . . 
C5B C 0.29475(12) 0.41775(11) 0.28725(6) 0.0250(4) Uani 1 1 d . . . 
H5B H 0.3239 0.3734 0.2930 0.030 Uiso 1 1 calc R . . 
C6B C 0.24648(11) 0.42324(11) 0.25074(6) 0.0244(4) Uani 1 1 d . . . 
H6B H 0.2428 0.3824 0.2320 0.029 Uiso 1 1 calc R . . 
C7B C 0.15509(11) 0.49707(10) 0.20130(6) 0.0197(4) Uani 1 1 d . . . 
H7B H 0.1141 0.5372 0.2051 0.024 Uiso 1 1 calc R . . 
C8B C 0.20904(10) 0.51677(10) 0.16371(6) 0.0193(4) Uani 1 1 d . . . 
H8B H 0.2646 0.5308 0.1743 0.023 Uiso 1 1 calc R . . 
C9B C 0.21328(11) 0.44494(11) 0.13998(6) 0.0231(4) Uani 1 1 d . . . 
C10B C 0.15438(11) 0.39594(11) 0.15368(6) 0.0229(4) Uani 1 1 d . . . 
C11B C 0.14013(13) 0.32873(12) 0.13393(6) 0.0311(5) Uani 1 1 d . . . 
H11A H 0.0996 0.2956 0.1434 0.037 Uiso 1 1 calc R . . 
C12B C 0.18795(14) 0.31182(13) 0.09957(7) 0.0374(6) Uani 1 1 d . . . 
H12A H 0.1795 0.2662 0.0853 0.045 Uiso 1 1 calc R . . 
C13B C 0.24715(13) 0.35957(13) 0.08582(7) 0.0358(5) Uani 1 1 d . . . 
H13A H 0.2789 0.3464 0.0624 0.043 Uiso 1 1 calc R . . 
C14B C 0.26041(12) 0.42661(12) 0.10600(6) 0.0297(5) Uani 1 1 d . . . 
H14A H 0.3012 0.4595 0.0967 0.036 Uiso 1 1 calc R . . 
C15B C 0.22562(13) 0.66573(11) 0.32645(7) 0.0314(5) Uani 1 1 d . . . 
H15D H 0.2412 0.6862 0.2993 0.047 Uiso 1 1 calc R . . 
H15E H 0.2389 0.7013 0.3488 0.047 Uiso 1 1 calc R . . 
H15F H 0.1671 0.6559 0.3260 0.047 Uiso 1 1 calc R . . 
C16B C 0.38046(13) 0.40754(11) 0.36450(7) 0.0315(5) Uani 1 1 d . . . 
H16D H 0.3389 0.3689 0.3664 0.047 Uiso 1 1 calc R . . 
H16E H 0.4078 0.4137 0.3919 0.047 Uiso 1 1 calc R . . 
H16F H 0.4203 0.3932 0.3436 0.047 Uiso 1 1 calc R . . 
C17B C 0.04025(12) 0.40467(12) 0.20277(6) 0.0260(4) Uani 1 1 d . . . 
C18B C -0.00050(12) 0.45434(12) 0.23340(6) 0.0321(5) Uani 1 1 d . . . 
H18D H -0.0158 0.5008 0.2194 0.048 Uiso 1 1 calc R . . 
H18E H 0.0369 0.4648 0.2570 0.048 Uiso 1 1 calc R . . 
H18F H -0.0492 0.4299 0.2438 0.048 Uiso 1 1 calc R . . 
N1B N 0.11287(9) 0.42831(9) 0.18777(5) 0.0212(3) Uani 1 1 d . . . 
O3B O 0.26893(8) 0.59813(7) 0.33413(4) 0.0299(3) Uani 1 1 d . . . 
O4B O 0.34303(8) 0.47583(7) 0.35220(4) 0.0283(3) Uani 1 1 d . . . 
O17B O 0.00947(9) 0.34644(8) 0.19047(5) 0.0366(4) Uani 1 1 d . . . 
C1C C 0.12390(11) 0.54761(10) 0.42693(6) 0.0192(4) Uani 1 1 d . . . 
C2C C 0.11944(10) 0.49176(10) 0.39651(6) 0.0189(4) Uani 1 1 d . . . 
H2C H 0.1495 0.4474 0.4006 0.023 Uiso 1 1 calc R . . 
C3C C 0.07179(11) 0.50048(10) 0.36062(6) 0.0208(4) Uani 1 1 d . . . 
C4C C 0.02888(11) 0.56713(11) 0.35408(6) 0.0225(4) Uani 1 1 d . . . 
C5C C 0.03303(12) 0.62189(11) 0.38436(6) 0.0257(4) Uani 1 1 d . . . 
H5C H 0.0036 0.6666 0.3803 0.031 Uiso 1 1 calc R . . 
C6C C 0.08023(11) 0.61174(11) 0.42080(6) 0.0238(4) Uani 1 1 d . . . 
H6C H 0.0823 0.6495 0.4416 0.029 Uiso 1 1 calc R . . 
C7C C 0.17382(11) 0.53279(10) 0.46669(6) 0.0184(4) Uani 1 1 d . . . 
H7C H 0.2175 0.4963 0.4603 0.022 Uiso 1 1 calc R . . 
C8C C 0.12177(10) 0.50213(10) 0.50304(6) 0.0192(4) Uani 1 1 d . . . 
H8C H 0.0662 0.4897 0.4920 0.023 Uiso 1 1 calc R . . 
C9C C 0.11672(11) 0.56668(10) 0.53272(6) 0.0208(4) Uani 1 1 d . . . 
C10C C 0.17136(11) 0.62165(10) 0.52178(6) 0.0214(4) Uani 1 1 d . . . 
C11C C 0.18292(12) 0.68403(11) 0.54667(6) 0.0281(5) Uani 1 1 d . . . 
H11B H 0.2197 0.7220 0.5390 0.034 Uiso 1 1 calc R . . 
C12C C 0.13859(13) 0.68879(12) 0.58330(7) 0.0322(5) Uani 1 1 d . . . 
H12B H 0.1461 0.7304 0.6012 0.039 Uiso 1 1 calc R . . 
C13C C 0.08392(12) 0.63452(12) 0.59433(6) 0.0314(5) Uani 1 1 d . . . 
H13B H 0.0541 0.6394 0.6194 0.038 Uiso 1 1 calc R . . 
C14C C 0.07243(11) 0.57282(12) 0.56889(6) 0.0262(4) Uani 1 1 d . . . 
H14B H 0.0347 0.5355 0.5762 0.031 Uiso 1 1 calc R . . 
C15C C 0.10598(12) 0.38078(11) 0.33468(6) 0.0278(5) Uani 1 1 d . . . 
H15G H 0.1641 0.3918 0.3373 0.042 Uiso 1 1 calc R . . 
H15H H 0.0958 0.3494 0.3100 0.042 Uiso 1 1 calc R . . 
H15I H 0.0885 0.3549 0.3600 0.042 Uiso 1 1 calc R . . 
C16C C -0.05428(13) 0.63995(12) 0.30760(7) 0.0372(5) Uani 1 1 d . . . 
H16G H -0.0933 0.6504 0.3296 0.056 Uiso 1 1 calc R . . 
H16H H -0.0831 0.6360 0.2804 0.056 Uiso 1 1 calc R . . 
H16I H -0.0145 0.6802 0.3065 0.056 Uiso 1 1 calc R . . 
C17C C 0.28037(11) 0.63222(11) 0.46963(6) 0.0244(4) Uani 1 1 d . . . 
C18C C 0.31992(12) 0.59341(12) 0.43388(6) 0.0309(5) Uani 1 1 d . . . 
H18G H 0.3660 0.6228 0.4244 0.046 Uiso 1 1 calc R . . 
H18H H 0.2805 0.5873 0.4107 0.046 Uiso 1 1 calc R . . 
H18I H 0.3392 0.5447 0.4432 0.046 Uiso 1 1 calc R . . 
N1C N 0.21154(9) 0.60082(8) 0.48456(5) 0.0203(3) Uani 1 1 d . . . 
O3C O 0.06138(8) 0.44852(7) 0.33002(4) 0.0261(3) Uani 1 1 d . . . 
O4C O -0.01345(8) 0.57181(8) 0.31675(4) 0.0297(3) Uani 1 1 d . . . 
O17C O 0.30896(9) 0.68876(8) 0.48571(5) 0.0339(4) Uani 1 1 d . . . 
C1D C 0.26088(10) 0.41827(10) 0.58602(6) 0.0181(4) Uani 1 1 d . . . 
C2D C 0.23359(10) 0.46285(10) 0.61880(6) 0.0193(4) Uani 1 1 d . . . 
H2D H 0.2099 0.5097 0.6126 0.023 Uiso 1 1 calc R . . 
C3D C 0.24065(11) 0.43963(10) 0.65989(6) 0.0201(4) Uani 1 1 d . . . 
C4D C 0.27484(11) 0.36972(10) 0.66900(6) 0.0203(4) Uani 1 1 d . . . 
C5D C 0.30161(11) 0.32621(10) 0.63680(6) 0.0216(4) Uani 1 1 d . . . 
H5D H 0.3248 0.2792 0.6429 0.026 Uiso 1 1 calc R . . 
C6D C 0.29510(11) 0.35042(10) 0.59510(6) 0.0204(4) Uani 1 1 d . . . 
H6D H 0.3143 0.3201 0.5731 0.025 Uiso 1 1 calc R . . 
C7D C 0.24786(10) 0.44655(10) 0.54161(6) 0.0194(4) Uani 1 1 d . . . 
H7D H 0.2601 0.5007 0.5409 0.023 Uiso 1 1 calc R . . 
C8D C 0.15922(11) 0.43353(10) 0.52509(6) 0.0193(4) Uani 1 1 d . . . 
H8D H 0.1243 0.4180 0.5488 0.023 Uiso 1 1 calc R . . 
C9D C 0.16803(11) 0.37026(10) 0.49481(6) 0.0202(4) Uani 1 1 d . . . 
C10D C 0.24932(11) 0.35938(10) 0.48549(6) 0.0202(4) Uani 1 1 d . . . 
C11D C 0.27212(12) 0.30943(11) 0.45486(6) 0.0255(4) Uani 1 1 d . . . 
H11C H 0.3276 0.3021 0.4484 0.031 Uiso 1 1 calc R . . 
C12D C 0.21077(13) 0.27046(11) 0.43395(6) 0.0296(5) Uani 1 1 d . . . 
H12C H 0.2248 0.2364 0.4126 0.036 Uiso 1 1 calc R . . 
C13D C 0.12983(13) 0.27998(11) 0.44341(7) 0.0294(5) Uani 1 1 d . . . 
H13C H 0.0892 0.2521 0.4288 0.035 Uiso 1 1 calc R . . 
C14D C 0.10788(12) 0.33002(10) 0.47409(6) 0.0244(4) Uani 1 1 d . . . 
H14C H 0.0524 0.3366 0.4808 0.029 Uiso 1 1 calc R . . 
C15D C 0.17744(12) 0.54802(11) 0.68647(6) 0.0261(4) Uani 1 1 d . . . 
H15J H 0.2108 0.5788 0.6683 0.039 Uiso 1 1 calc R . . 
H15K H 0.1695 0.5736 0.7132 0.039 Uiso 1 1 calc R . . 
H15L H 0.1246 0.5390 0.6727 0.039 Uiso 1 1 calc R . . 
C16D C 0.30271(15) 0.27743(12) 0.72045(7) 0.0396(6) Uani 1 1 d . . . 
H16J H 0.2698 0.2423 0.7039 0.059 Uiso 1 1 calc R . . 
H16K H 0.2955 0.2681 0.7505 0.059 Uiso 1 1 calc R . . 
H16L H 0.3601 0.2713 0.7137 0.059 Uiso 1 1 calc R . . 
C17D C 0.37969(11) 0.41961(12) 0.50628(6) 0.0252(4) Uani 1 1 d . . . 
C18D C 0.41731(12) 0.47756(13) 0.53404(6) 0.0317(5) Uani 1 1 d . . . 
H18J H 0.4765 0.4727 0.5339 0.048 Uiso 1 1 calc R . . 
H18K H 0.3983 0.4712 0.5628 0.048 Uiso 1 1 calc R . . 
H18L H 0.4017 0.5267 0.5237 0.048 Uiso 1 1 calc R . . 
N1D N 0.29815(9) 0.40805(9) 0.51037(5) 0.0202(3) Uani 1 1 d . . . 
O3D O 0.21736(8) 0.47910(7) 0.69406(4) 0.0254(3) Uani 1 1 d . . . 
O4D O 0.27772(8) 0.35101(7) 0.71067(4) 0.0265(3) Uani 1 1 d . . . 
O17D O 0.41887(8) 0.38484(9) 0.48052(4) 0.0356(4) Uani 1 1 d . . . 
C1E C 0.41127(10) 0.53793(10) 0.73684(6) 0.0188(4) Uani 1 1 d . . . 
C2E C 0.44145(10) 0.49119(10) 0.70577(6) 0.0203(4) Uani 1 1 d . . . 
H2E H 0.4647 0.4449 0.7135 0.024 Uiso 1 1 calc R . . 
C3E C 0.43786(11) 0.51148(10) 0.66414(6) 0.0202(4) Uani 1 1 d . . . 
C4E C 0.40520(11) 0.58083(11) 0.65280(6) 0.0225(4) Uani 1 1 d . . . 
C5E C 0.37532(11) 0.62670(11) 0.68328(6) 0.0238(4) Uani 1 1 d . . . 
H5E H 0.3529 0.6734 0.6756 0.029 Uiso 1 1 calc R . . 
C6E C 0.37772(11) 0.60499(10) 0.72546(6) 0.0217(4) Uani 1 1 d . . . 
H6E H 0.3562 0.6366 0.7463 0.026 Uiso 1 1 calc R . . 
C7E C 0.42174(10) 0.51368(10) 0.78220(6) 0.0190(4) Uani 1 1 d . . . 
H7E H 0.4145 0.4588 0.7841 0.023 Uiso 1 1 calc R . . 
C8E C 0.50660(11) 0.53541(10) 0.80089(6) 0.0197(4) Uani 1 1 d . . . 
H8E H 0.5439 0.5484 0.7777 0.024 Uiso 1 1 calc R . . 
C9E C 0.48822(11) 0.60329(10) 0.82617(6) 0.0212(4) Uani 1 1 d . . . 
C10E C 0.40499(11) 0.60866(10) 0.83243(6) 0.0217(4) Uani 1 1 d . . . 
C11E C 0.37271(12) 0.66350(11) 0.85782(6) 0.0278(5) Uani 1 1 d . . . 
H11D H 0.3158 0.6677 0.8616 0.033 Uiso 1 1 calc R . . 
C12E C 0.42674(13) 0.71173(11) 0.87744(7) 0.0326(5) Uani 1 1 d . . . 
H12D H 0.4063 0.7493 0.8952 0.039 Uiso 1 1 calc R . . 
C13E C 0.50965(13) 0.70672(11) 0.87189(7) 0.0310(5) Uani 1 1 d . . . 
H13D H 0.5452 0.7403 0.8860 0.037 Uiso 1 1 calc R . . 
C14E C 0.54101(12) 0.65278(11) 0.84582(6) 0.0258(4) Uani 1 1 d . . . 
H14D H 0.5978 0.6498 0.8415 0.031 Uiso 1 1 calc R . . 
C15E C 0.50195(12) 0.40065(10) 0.64166(6) 0.0257(4) Uani 1 1 d . . . 
H15M H 0.5532 0.4098 0.6570 0.039 Uiso 1 1 calc R . . 
H15N H 0.5129 0.3737 0.6157 0.039 Uiso 1 1 calc R . . 
H15O H 0.4659 0.3711 0.6591 0.039 Uiso 1 1 calc R . . 
C16E C 0.38921(17) 0.67151(13) 0.59897(7) 0.0469(6) Uani 1 1 d . . . 
H16M H 0.3335 0.6842 0.6064 0.070 Uiso 1 1 calc R . . 
H16N H 0.3955 0.6771 0.5686 0.070 Uiso 1 1 calc R . . 
H16O H 0.4272 0.7046 0.6138 0.070 Uiso 1 1 calc R . . 
C17E C 0.28761(11) 0.52608(11) 0.81766(6) 0.0239(4) Uani 1 1 d . . . 
C18E C 0.25994(12) 0.45855(11) 0.79420(6) 0.0277(5) Uani 1 1 d . . . 
H18M H 0.2911 0.4156 0.8041 0.042 Uiso 1 1 calc R . . 
H18N H 0.2685 0.4656 0.7641 0.042 Uiso 1 1 calc R . . 
H18O H 0.2021 0.4503 0.7990 0.042 Uiso 1 1 calc R . . 
N1E N 0.36447(9) 0.55077(9) 0.81043(5) 0.0207(3) Uani 1 1 d . . . 
O3E O 0.46399(8) 0.46954(7) 0.63169(4) 0.0256(3) Uani 1 1 d . . . 
O4E O 0.40585(9) 0.59677(8) 0.61075(4) 0.0308(3) Uani 1 1 d . . . 
O17E O 0.24466(8) 0.55769(8) 0.84304(5) 0.0364(4) Uani 1 1 d . . . 
C1F C 0.54400(11) 0.44910(10) 0.90789(6) 0.0196(4) Uani 1 1 d . . . 
C2F C 0.54740(11) 0.51232(11) 0.93315(6) 0.0207(4) Uani 1 1 d . . . 
H2F H 0.5172 0.5550 0.9251 0.025 Uiso 1 1 calc R . . 
C3F C 0.59411(11) 0.51369(11) 0.96975(6) 0.0226(4) Uani 1 1 d . . . 
C4F C 0.63766(11) 0.44986(11) 0.98232(6) 0.0239(4) Uani 1 1 d . . . 
C5F C 0.63433(11) 0.38763(11) 0.95727(6) 0.0260(4) Uani 1 1 d . . . 
H5F H 0.6638 0.3446 0.9654 0.031 Uiso 1 1 calc R . . 
C6F C 0.58795(11) 0.38746(11) 0.91998(6) 0.0243(4) Uani 1 1 d . . . 
H6F H 0.5867 0.3445 0.9028 0.029 Uiso 1 1 calc R . . 
C7F C 0.49415(11) 0.45266(10) 0.86749(6) 0.0195(4) Uani 1 1 d . . . 
H7F H 0.4499 0.4900 0.8707 0.023 Uiso 1 1 calc R . . 
C8F C 0.54547(11) 0.47390(10) 0.82873(6) 0.0204(4) Uani 1 1 d . . . 
H8F H 0.6010 0.4897 0.8384 0.024 Uiso 1 1 calc R . . 
C9F C 0.55123(11) 0.40245(11) 0.80484(6) 0.0233(4) Uani 1 1 d . . . 
C10F C 0.49657(11) 0.35070(11) 0.81999(6) 0.0230(4) Uani 1 1 d . . . 
C11F C 0.48315(13) 0.28371(12) 0.79978(7) 0.0321(5) Uani 1 1 d . . . 
H11E H 0.4459 0.2484 0.8102 0.039 Uiso 1 1 calc R . . 
C12F C 0.52669(14) 0.27034(13) 0.76342(7) 0.0389(6) Uani 1 1 d . . . 
H12E H 0.5182 0.2252 0.7486 0.047 Uiso 1 1 calc R . . 
C13F C 0.58188(14) 0.32108(14) 0.74831(7) 0.0386(6) Uani 1 1 d . . . 
H13E H 0.6112 0.3101 0.7237 0.046 Uiso 1 1 calc R . . 
C14F C 0.59457(12) 0.38778(13) 0.76897(6) 0.0315(5) Uani 1 1 d . . . 
H14E H 0.6323 0.4228 0.7587 0.038 Uiso 1 1 calc R . . 
C15F C 0.55824(13) 0.63864(11) 0.98469(7) 0.0316(5) Uani 1 1 d . . . 
H15P H 0.5752 0.6563 0.9571 0.047 Uiso 1 1 calc R . . 
H15Q H 0.5690 0.6771 1.0058 0.047 Uiso 1 1 calc R . . 
H15R H 0.5000 0.6274 0.9836 0.047 Uiso 1 1 calc R . . 
C16F C 0.71795(13) 0.39051(12) 1.03556(7) 0.0360(5) Uani 1 1 d . . . 
H16P H 0.6771 0.3521 1.0403 0.054 Uiso 1 1 calc R . . 
H16Q H 0.7465 0.4019 1.0621 0.054 Uiso 1 1 calc R . . 
H16R H 0.7570 0.3727 1.0151 0.054 Uiso 1 1 calc R . . 
C17F C 0.39104(12) 0.35142(11) 0.87457(6) 0.0264(4) Uani 1 1 d . . . 
C18F C 0.35168(12) 0.39820(12) 0.90726(6) 0.0317(5) Uani 1 1 d . . . 
H18P H 0.3228 0.4394 0.8936 0.048 Uiso 1 1 calc R . . 
H18Q H 0.3934 0.4177 0.9267 0.048 Uiso 1 1 calc R . . 
H18R H 0.3131 0.3680 0.9228 0.048 Uiso 1 1 calc R . . 
N1F N 0.45747(9) 0.38053(9) 0.85548(5) 0.0213(3) Uani 1 1 d . . . 
O3F O 0.60276(9) 0.57324(8) 0.99567(4) 0.0301(3) Uani 1 1 d . . . 
O4F O 0.67896(8) 0.45575(8) 1.01975(4) 0.0320(3) Uani 1 1 d . . . 
O17F O 0.36430(9) 0.29018(8) 0.86444(5) 0.0377(4) Uani 1 1 d . . . 
O1 O 0.21807(10) 0.25559(9) 0.81831(5) 0.0464(4) Uani 1 1 d . . . 
H1A H 0.1798 0.2899 0.8242 0.070 Uiso 1 1 d R . . 
H1B H 0.2606 0.2701 0.8341 0.070 Uiso 1 1 d R . . 
O2 O 0.47759(10) 0.70938(9) 0.46941(5) 0.0495(4) Uani 1 1 d . . . 
H2A H 0.4253 0.7108 0.4766 0.074 Uiso 1 1 d R . . 
H2B H 0.5007 0.6811 0.4893 0.074 Uiso 1 1 d R . . 
O3 O 0.15905(11) 0.68019(11) 0.81048(7) 0.0782(7) Uani 1 1 d . . . 
H3A H 0.1051 0.6766 0.8110 0.117 Uiso 1 1 d R . . 
H3B H 0.1790 0.6397 0.8225 0.117 Uiso 1 1 d R . . 
 
loop_ 
 _atom_site_aniso_label 
 _atom_site_aniso_U_11 
 _atom_site_aniso_U_22 
 _atom_site_aniso_U_33 
 _atom_site_aniso_U_23 
 _atom_site_aniso_U_13 
 _atom_site_aniso_U_12 
C1A 0.0145(9) 0.0218(10) 0.0202(9) 0.0012(8) -0.0024(7) -0.0028(7) 
C2A 0.0198(9) 0.0195(10) 0.0216(10) 0.0024(8) -0.0041(8) -0.0013(7) 
C3A 0.0188(9) 0.0209(10) 0.0223(10) -0.0033(8) -0.0012(8) -0.0026(7) 
C4A 0.0226(10) 0.0262(11) 0.0190(9) 0.0019(8) -0.0041(8) -0.0023(8) 
C5A 0.0250(10) 0.0204(10) 0.0265(10) 0.0045(8) -0.0046(8) 0.0017(8) 
C6A 0.0204(9) 0.0213(10) 0.0238(10) -0.0016(8) -0.0011(8) 0.0014(8) 
C7A 0.0155(9) 0.0207(10) 0.0202(9) -0.0008(8) 0.0002(7) 0.0003(7) 
C8A 0.0152(9) 0.0267(11) 0.0170(9) 0.0046(8) -0.0014(7) -0.0028(7) 
C9A 0.0242(10) 0.0212(10) 0.0211(10) 0.0056(8) -0.0016(8) -0.0036(8) 
C10A 0.0237(10) 0.0215(10) 0.0222(10) 0.0042(8) -0.0021(8) -0.0025(8) 
C11A 0.0348(12) 0.0266(12) 0.0335(12) -0.0018(9) 0.0026(10) 0.0025(9) 
C12A 0.0519(15) 0.0213(11) 0.0376(13) -0.0065(10) -0.0006(11) -0.0011(10) 
C13A 0.0451(14) 0.0259(12) 0.0362(13) 0.0025(10) -0.0085(11) -0.0125(10) 
C14A 0.0273(11) 0.0263(11) 0.0297(11) 0.0089(9) -0.0040(9) -0.0074(8) 
C15A 0.0338(12) 0.0233(11) 0.0302(11) -0.0029(9) -0.0003(9) 0.0051(9) 
C16A 0.0677(17) 0.0359(14) 0.0264(12) 0.0096(10) -0.0028(11) 0.0080(12) 
C17A 0.0200(10) 0.0472(14) 0.0273(11) -0.0051(10) 0.0020(9) -0.0029(9) 
C18A 0.0214(10) 0.0561(15) 0.0266(11) -0.0058(10) 0.0023(9) -0.0118(10) 
N1A 0.0177(8) 0.0263(9) 0.0207(8) -0.0033(7) -0.0002(6) -0.0005(6) 
O3A 0.0366(8) 0.0262(8) 0.0214(7) -0.0042(6) -0.0028(6) 0.0054(6) 
O4A 0.0440(9) 0.0285(8) 0.0191(7) 0.0037(6) -0.0047(6) 0.0025(7) 
O17A 0.0233(8) 0.0734(13) 0.0626(12) -0.0329(10) 0.0111(8) 0.0001(8) 
C1B 0.0189(9) 0.0228(10) 0.0171(9) 0.0026(8) 0.0013(7) -0.0017(8) 
C2B 0.0212(9) 0.0209(10) 0.0202(10) 0.0023(8) 0.0013(8) -0.0014(8) 
C3B 0.0234(10) 0.0214(10) 0.0196(9) 0.0002(8) 0.0013(8) -0.0062(8) 
C4B 0.0213(10) 0.0250(11) 0.0195(10) 0.0045(8) -0.0022(8) -0.0057(8) 
C5B 0.0265(10) 0.0226(11) 0.0259(10) 0.0034(8) -0.0023(8) 0.0025(8) 
C6B 0.0264(10) 0.0249(11) 0.0218(10) -0.0033(8) -0.0026(8) 0.0007(8) 
C7B 0.0170(9) 0.0214(10) 0.0207(10) 0.0015(8) -0.0006(7) -0.0001(7) 
C8B 0.0138(9) 0.0260(10) 0.0179(9) 0.0015(8) -0.0011(7) -0.0005(7) 
C9B 0.0186(9) 0.0304(11) 0.0199(10) 0.0019(8) -0.0029(8) 0.0062(8) 
C10B 0.0210(10) 0.0264(11) 0.0210(10) 0.0017(8) -0.0040(8) 0.0053(8) 
C11B 0.0316(12) 0.0300(12) 0.0312(12) -0.0006(9) -0.0076(9) 0.0058(9) 
C12B 0.0434(14) 0.0333(13) 0.0349(13) -0.0087(10) -0.0107(11) 0.0159(11) 
C13B 0.0349(12) 0.0450(14) 0.0274(11) -0.0052(10) -0.0015(10) 0.0208(11) 
C14B 0.0220(10) 0.0416(13) 0.0253(11) 0.0029(10) 0.0003(8) 0.0120(9) 
C15B 0.0351(12) 0.0249(12) 0.0341(12) -0.0051(9) -0.0027(10) 0.0011(9) 
C16B 0.0324(12) 0.0310(12) 0.0306(11) 0.0085(9) -0.0097(9) -0.0008(9) 
C17B 0.0235(10) 0.0320(12) 0.0223(10) 0.0059(9) -0.0033(8) -0.0043(9) 
C18B 0.0246(11) 0.0463(14) 0.0257(11) 0.0021(10) 0.0040(9) -0.0084(9) 
N1B 0.0205(8) 0.0230(9) 0.0202(8) 0.0001(7) -0.0002(7) -0.0021(6) 
O3B 0.0384(8) 0.0236(8) 0.0274(8) -0.0036(6) -0.0072(6) -0.0016(6) 
O4B 0.0333(8) 0.0270(8) 0.0242(7) 0.0037(6) -0.0104(6) -0.0027(6) 
O17B 0.0328(8) 0.0335(9) 0.0436(9) -0.0006(7) -0.0008(7) -0.0126(7) 
C1C 0.0186(9) 0.0223(10) 0.0168(9) 0.0007(8) 0.0009(7) -0.0030(7) 
C2C 0.0189(9) 0.0181(10) 0.0198(9) 0.0013(8) 0.0006(7) -0.0003(7) 
C3C 0.0210(9) 0.0214(10) 0.0201(10) -0.0018(8) 0.0008(8) -0.0051(8) 
C4C 0.0218(10) 0.0252(11) 0.0201(10) 0.0037(8) -0.0043(8) -0.0039(8) 
C5C 0.0253(10) 0.0216(11) 0.0302(11) 0.0016(9) -0.0041(9) 0.0038(8) 
C6C 0.0271(10) 0.0215(10) 0.0225(10) -0.0024(8) -0.0023(8) 0.0010(8) 
C7C 0.0176(9) 0.0184(10) 0.0193(9) -0.0001(8) 0.0009(7) -0.0003(7) 
C8C 0.0141(9) 0.0255(10) 0.0179(9) -0.0006(8) 0.0005(7) 0.0008(7) 
C9C 0.0182(9) 0.0231(10) 0.0210(10) 0.0003(8) -0.0026(8) 0.0065(8) 
C10C 0.0209(10) 0.0231(10) 0.0199(10) -0.0018(8) -0.0019(8) 0.0052(8) 
C11C 0.0300(11) 0.0241(11) 0.0299(11) -0.0040(9) -0.0065(9) 0.0043(8) 
C12C 0.0371(12) 0.0314(12) 0.0278(11) -0.0121(9) -0.0078(10) 0.0155(10) 
C13C 0.0284(11) 0.0440(14) 0.0218(10) -0.0071(10) 0.0001(9) 0.0169(10) 
C14C 0.0190(10) 0.0357(12) 0.0238(10) 0.0002(9) 0.0006(8) 0.0088(8) 
C15C 0.0297(11) 0.0239(11) 0.0296(11) -0.0070(9) -0.0014(9) -0.0004(8) 
C16C 0.0393(13) 0.0317(13) 0.0398(13) 0.0098(10) -0.0169(10) 0.0001(10) 
C17C 0.0234(10) 0.0261(11) 0.0235(10) 0.0035(9) -0.0038(8) -0.0038(8) 
C18C 0.0293(11) 0.0374(13) 0.0262(11) 0.0008(9) 0.0063(9) -0.0104(9) 
N1C 0.0202(8) 0.0208(9) 0.0200(8) -0.0024(7) -0.0002(6) -0.0010(6) 
O3C 0.0337(8) 0.0227(7) 0.0218(7) -0.0029(6) -0.0062(6) -0.0006(6) 
O4C 0.0337(8) 0.0269(8) 0.0279(8) 0.0020(6) -0.0133(6) 0.0002(6) 
O17C 0.0338(8) 0.0298(8) 0.0382(9) -0.0040(7) -0.0013(7) -0.0114(7) 
C1D 0.0140(9) 0.0212(10) 0.0192(9) 0.0031(8) -0.0005(7) -0.0027(7) 
C2D 0.0175(9) 0.0193(10) 0.0211(9) 0.0020(8) -0.0009(7) 0.0000(7) 
C3D 0.0175(9) 0.0216(10) 0.0213(10) -0.0009(8) 0.0003(8) -0.0014(7) 
C4D 0.0197(9) 0.0231(10) 0.0182(9) 0.0044(8) -0.0014(8) -0.0037(8) 
C5D 0.0210(10) 0.0188(10) 0.0249(10) 0.0030(8) -0.0025(8) 0.0008(7) 
C6D 0.0198(9) 0.0211(10) 0.0204(9) -0.0006(8) 0.0020(8) 0.0005(7) 
C7D 0.0183(9) 0.0212(10) 0.0189(9) 0.0015(8) 0.0029(7) -0.0008(7) 
C8D 0.0181(9) 0.0207(10) 0.0192(9) 0.0020(8) 0.0002(7) -0.0022(7) 
C9D 0.0213(9) 0.0183(10) 0.0209(10) 0.0046(8) 0.0002(8) -0.0001(7) 
C10D 0.0208(9) 0.0203(10) 0.0195(9) 0.0065(8) -0.0013(8) -0.0008(8) 
C11D 0.0278(11) 0.0228(11) 0.0259(11) 0.0031(8) 0.0022(9) 0.0055(8) 
C12D 0.0410(12) 0.0216(11) 0.0263(11) -0.0029(9) 0.0006(9) 0.0031(9) 
C13D 0.0339(12) 0.0220(11) 0.0320(12) 0.0006(9) -0.0053(9) -0.0056(9) 
C14D 0.0237(10) 0.0201(10) 0.0293(11) 0.0051(8) -0.0006(8) -0.0036(8) 
C15D 0.0271(10) 0.0255(11) 0.0257(11) -0.0019(9) 0.0024(9) 0.0054(8) 
C16D 0.0630(16) 0.0305(13) 0.0252(11) 0.0110(10) 0.0002(11) 0.0094(11) 
C17D 0.0192(10) 0.0380(12) 0.0184(10) 0.0070(9) 0.0007(8) -0.0007(8) 
C18D 0.0218(10) 0.0505(14) 0.0229(11) 0.0030(10) 0.0007(8) -0.0088(9) 
N1D 0.0169(8) 0.0252(9) 0.0184(8) 0.0006(7) 0.0007(6) 0.0000(6) 
O3D 0.0313(8) 0.0252(8) 0.0195(7) -0.0006(6) 0.0004(6) 0.0061(6) 
O4D 0.0364(8) 0.0239(8) 0.0190(7) 0.0049(6) -0.0005(6) 0.0037(6) 
O17D 0.0215(7) 0.0590(11) 0.0267(8) -0.0040(7) 0.0051(6) 0.0039(7) 
C1E 0.0160(9) 0.0200(10) 0.0203(9) 0.0018(8) -0.0025(7) -0.0033(7) 
C2E 0.0178(9) 0.0185(10) 0.0244(10) 0.0017(8) -0.0040(8) -0.0011(7) 
C3E 0.0181(9) 0.0214(10) 0.0210(10) -0.0014(8) -0.0014(8) -0.0029(7) 
C4E 0.0235(10) 0.0245(11) 0.0194(10) 0.0044(8) -0.0042(8) -0.0036(8) 
C5E 0.0237(10) 0.0193(10) 0.0281(11) 0.0040(8) -0.0055(8) 0.0027(8) 
C6E 0.0210(10) 0.0207(10) 0.0231(10) -0.0011(8) -0.0028(8) 0.0005(8) 
C7E 0.0166(9) 0.0197(10) 0.0208(10) 0.0003(8) 0.0002(7) 0.0011(7) 
C8E 0.0185(9) 0.0222(10) 0.0183(9) 0.0037(8) 0.0011(7) -0.0023(7) 
C9E 0.0222(10) 0.0196(10) 0.0217(10) 0.0056(8) -0.0008(8) -0.0035(8) 
C10E 0.0236(10) 0.0204(10) 0.0210(10) 0.0027(8) -0.0020(8) -0.0027(8) 
C11E 0.0286(11) 0.0246(11) 0.0302(11) -0.0002(9) -0.0002(9) 0.0000(8) 
C12E 0.0421(13) 0.0206(11) 0.0352(12) -0.0037(9) 0.0019(10) -0.0014(9) 
C13E 0.0369(12) 0.0230(11) 0.0328(12) 0.0014(9) -0.0076(10) -0.0086(9) 
C14E 0.0263(11) 0.0242(11) 0.0267(11) 0.0069(9) -0.0043(8) -0.0075(8) 
C15E 0.0258(10) 0.0226(11) 0.0290(11) -0.0011(9) 0.0055(9) 0.0015(8) 
C16E 0.0776(19) 0.0342(14) 0.0284(12) 0.0119(11) -0.0078(12) 0.0075(13) 
C17E 0.0208(10) 0.0294(11) 0.0216(10) 0.0020(8) 0.0011(8) -0.0030(8) 
C18E 0.0220(10) 0.0362(12) 0.0250(10) -0.0040(9) 0.0014(8) -0.0085(9) 
N1E 0.0180(8) 0.0217(9) 0.0223(8) -0.0019(7) 0.0008(7) -0.0018(6) 
O3E 0.0323(8) 0.0230(7) 0.0216(7) -0.0013(6) 0.0004(6) 0.0021(6) 
O4E 0.0442(9) 0.0264(8) 0.0216(7) 0.0061(6) -0.0042(6) 0.0024(6) 
O17E 0.0283(8) 0.0400(9) 0.0416(9) -0.0094(7) 0.0129(7) -0.0046(7) 
C1F 0.0178(9) 0.0242(10) 0.0166(9) 0.0012(8) 0.0011(7) -0.0030(7) 
C2F 0.0204(9) 0.0234(10) 0.0184(9) 0.0030(8) -0.0002(8) -0.0013(8) 
C3F 0.0229(10) 0.0255(11) 0.0195(10) -0.0004(8) 0.0015(8) -0.0065(8) 
C4F 0.0218(10) 0.0306(11) 0.0192(10) 0.0043(8) -0.0027(8) -0.0058(8) 
C5F 0.0237(10) 0.0288(11) 0.0254(11) 0.0050(9) -0.0031(8) 0.0016(8) 
C6F 0.0254(10) 0.0233(11) 0.0243(10) -0.0016(8) -0.0012(8) 0.0001(8) 
C7F 0.0181(9) 0.0193(10) 0.0210(10) 0.0001(8) -0.0008(8) -0.0020(7) 
C8F 0.0150(9) 0.0269(11) 0.0191(9) 0.0015(8) -0.0003(7) 0.0007(7) 
C9F 0.0175(9) 0.0308(11) 0.0215(10) 0.0014(8) -0.0038(8) 0.0077(8) 
C10F 0.0238(10) 0.0252(11) 0.0199(10) -0.0006(8) -0.0054(8) 0.0073(8) 
C11F 0.0378(12) 0.0265(12) 0.0317(12) -0.0052(9) -0.0087(10) 0.0081(9) 
C12F 0.0455(14) 0.0342(13) 0.0364(13) -0.0143(11) -0.0114(11) 0.0211(11) 
C13F 0.0365(13) 0.0511(15) 0.0279(12) -0.0079(11) -0.0028(10) 0.0230(11) 
C14F 0.0235(11) 0.0453(14) 0.0256(11) 0.0006(10) -0.0004(9) 0.0142(9) 
C15F 0.0356(12) 0.0280(12) 0.0310(12) -0.0051(9) -0.0020(10) -0.0005(9) 
C16F 0.0316(12) 0.0437(14) 0.0321(12) 0.0123(10) -0.0117(10) -0.0020(10) 
C17F 0.0247(10) 0.0292(12) 0.0250(10) 0.0047(9) -0.0038(8) -0.0064(9) 
C18F 0.0286(11) 0.0399(13) 0.0268(11) -0.0001(10) 0.0063(9) -0.0114(9) 
N1F 0.0224(8) 0.0212(9) 0.0200(8) 0.0005(7) -0.0015(7) -0.0035(6) 
O3F 0.0402(8) 0.0256(8) 0.0241(7) -0.0035(6) -0.0066(6) -0.0026(6) 
O4F 0.0355(8) 0.0351(9) 0.0248(8) 0.0048(6) -0.0119(6) -0.0041(7) 
O17F 0.0396(9) 0.0301(9) 0.0433(9) -0.0006(7) -0.0010(7) -0.0138(7) 
O1 0.0493(10) 0.0408(10) 0.0488(10) -0.0055(8) -0.0041(8) -0.0033(8) 
O2 0.0376(9) 0.0534(11) 0.0575(11) 0.0165(9) -0.0016(8) -0.0067(8) 
O3 0.0436(11) 0.0628(13) 0.1271(19) 0.0446(13) -0.0235(12) -0.0188(9) 
 
_geom_special_details 
; 
 All esds (except the esd in the dihedral angle between two l.s. planes) 
 are estimated using the full covariance matrix.  The cell esds are taken 
 into account individually in the estimation of esds in distances, angles 
 and torsion angles; correlations between esds in cell parameters are only 
 used when they are defined by crystal symmetry.  An approximate (isotropic) 
 treatment of cell esds is used for estimating esds involving l.s. planes. 
; 
 
loop_ 
 _geom_bond_atom_site_label_1 
 _geom_bond_atom_site_label_2 
 _geom_bond_distance 
 _geom_bond_site_symmetry_2 
 _geom_bond_publ_flag 
C1A C6A 1.374(3) . ? 
C1A C2A 1.399(3) . ? 
C1A C7A 1.515(2) . ? 
C2A C3A 1.379(3) . ? 
C2A H2AA 0.9500 . ? 
C3A O3A 1.359(2) . ? 
C3A C4A 1.408(3) . ? 
C4A O4A 1.370(2) . ? 
C4A C5A 1.379(3) . ? 
C5A C6A 1.391(3) . ? 
C5A H5A 0.9500 . ? 
C6A H6A 0.9500 . ? 
C7A N1A 1.483(2) . ? 
C7A C8A 1.561(2) . ? 
C7A H7A 1.0000 . ? 
C8A C9A 1.499(3) . ? 
C8A C8B 1.549(2) . ? 
C8A H8A 1.0000 . ? 
C9A C14A 1.383(3) . ? 
C9A C10A 1.393(3) . ? 
C10A C11A 1.387(3) . ? 
C10A N1A 1.416(2) . ? 
C11A C12A 1.386(3) . ? 
C11A H11 0.9500 . ? 
C12A C13A 1.382(3) . ? 
C12A H12 0.9500 . ? 
C13A C14A 1.394(3) . ? 
C13A H13 0.9500 . ? 
C14A H14 0.9500 . ? 
C15A O3A 1.424(2) . ? 
C15A H15A 0.9800 . ? 
C15A H15B 0.9800 . ? 
C15A H15C 0.9800 . ? 
C16A O4A 1.425(2) . ? 
C16A H16A 0.9800 . ? 
C16A H16B 0.9800 . ? 
C16A H16C 0.9800 . ? 
C17A O17A 1.227(2) . ? 
C17A N1A 1.369(2) . ? 
C17A C18A 1.490(3) . ? 
C18A H18A 0.9800 . ? 
C18A H18B 0.9800 . ? 
C18A H18C 0.9800 . ? 
C1B C6B 1.381(3) . ? 
C1B C2B 1.399(3) . ? 
C1B C7B 1.513(2) . ? 
C2B C3B 1.382(3) . ? 
C2B H2BA 0.9500 . ? 
C3B O3B 1.363(2) . ? 
C3B C4B 1.411(3) . ? 
C4B O4B 1.366(2) . ? 
C4B C5B 1.379(3) . ? 
C5B C6B 1.397(3) . ? 
C5B H5B 0.9500 . ? 
C6B H6B 0.9500 . ? 
C7B N1B 1.483(2) . ? 
C7B C8B 1.548(2) . ? 
C7B H7B 1.0000 . ? 
C8B C9B 1.504(3) . ? 
C8B H8B 1.0000 . ? 
C9B C14B 1.385(3) . ? 
C9B C10B 1.391(3) . ? 
C10B C11B 1.385(3) . ? 
C10B N1B 1.421(2) . ? 
C11B C12B 1.396(3) . ? 
C11B H11A 0.9500 . ? 
C12B C13B 1.380(3) . ? 
C12B H12A 0.9500 . ? 
C13B C14B 1.386(3) . ? 
C13B H13A 0.9500 . ? 
C14B H14A 0.9500 . ? 
C15B O3B 1.433(2) . ? 
C15B H15D 0.9800 . ? 
C15B H15E 0.9800 . ? 
C15B H15F 0.9800 . ? 
C16B O4B 1.430(2) . ? 
C16B H16D 0.9800 . ? 
C16B H16E 0.9800 . ? 
C16B H16F 0.9800 . ? 
C17B O17B 1.228(2) . ? 
C17B N1B 1.366(2) . ? 
C17B C18B 1.495(3) . ? 
C18B H18D 0.9800 . ? 
C18B H18E 0.9800 . ? 
C18B H18F 0.9800 . ? 
C1C C6C 1.375(3) . ? 
C1C C2C 1.399(3) . ? 
C1C C7C 1.518(2) . ? 
C2C C3C 1.381(2) . ? 
C2C H2C 0.9500 . ? 
C3C O3C 1.361(2) . ? 
C3C C4C 1.409(3) . ? 
C4C O4C 1.367(2) . ? 
C4C C5C 1.382(3) . ? 
C5C C6C 1.394(3) . ? 
C5C H5C 0.9500 . ? 
C6C H6C 0.9500 . ? 
C7C N1C 1.485(2) . ? 
C7C C8C 1.557(2) . ? 
C7C H7C 1.0000 . ? 
C8C C9C 1.504(3) . ? 
C8C C8D 1.546(3) . ? 
C8C H8C 1.0000 . ? 
C9C C14C 1.381(3) . ? 
C9C C10C 1.390(3) . ? 
C10C C11C 1.388(3) . ? 
C10C N1C 1.421(2) . ? 
C11C C12C 1.392(3) . ? 
C11C H11B 0.9500 . ? 
C12C C13C 1.382(3) . ? 
C12C H12B 0.9500 . ? 
C13C C14C 1.388(3) . ? 
C13C H13B 0.9500 . ? 
C14C H14B 0.9500 . ? 
C15C O3C 1.433(2) . ? 
C15C H15G 0.9800 . ? 
C15C H15H 0.9800 . ? 
C15C H15I 0.9800 . ? 
C16C O4C 1.430(2) . ? 
C16C H16G 0.9800 . ? 
C16C H16H 0.9800 . ? 
C16C H16I 0.9800 . ? 
C17C O17C 1.231(2) . ? 
C17C N1C 1.363(2) . ? 
C17C C18C 1.498(3) . ? 
C18C H18G 0.9800 . ? 
C18C H18H 0.9800 . ? 
C18C H18I 0.9800 . ? 
C1D C6D 1.377(3) . ? 
C1D C2D 1.400(3) . ? 
C1D C7D 1.514(2) . ? 
C2D C3D 1.376(2) . ? 
C2D H2D 0.9500 . ? 
C3D O3D 1.363(2) . ? 
C3D C4D 1.410(3) . ? 
C4D O4D 1.369(2) . ? 
C4D C5D 1.372(3) . ? 
C5D C6D 1.400(3) . ? 
C5D H5D 0.9500 . ? 
C6D H6D 0.9500 . ? 
C7D N1D 1.482(2) . ? 
C7D C8D 1.559(2) . ? 
C7D H7D 1.0000 . ? 
C8D C9D 1.504(3) . ? 
C8D H8D 1.0000 . ? 
C9D C14D 1.384(3) . ? 
C9D C10D 1.392(2) . ? 
C10D C11D 1.387(3) . ? 
C10D N1D 1.421(2) . ? 
C11D C12D 1.389(3) . ? 
C11D H11C 0.9500 . ? 
C12D C13D 1.384(3) . ? 
C12D H12C 0.9500 . ? 
C13D C14D 1.385(3) . ? 
C13D H13C 0.9500 . ? 
C14D H14C 0.9500 . ? 
C15D O3D 1.426(2) . ? 
C15D H15J 0.9800 . ? 
C15D H15K 0.9800 . ? 
C15D H15L 0.9800 . ? 
C16D O4D 1.424(2) . ? 
C16D H16J 0.9800 . ? 
C16D H16K 0.9800 . ? 
C16D H16L 0.9800 . ? 
C17D O17D 1.228(2) . ? 
C17D N1D 1.369(2) . ? 
C17D C18D 1.496(3) . ? 
C18D H18J 0.9800 . ? 
C18D H18K 0.9800 . ? 
C18D H18L 0.9800 . ? 
C1E C6E 1.377(3) . ? 
C1E C2E 1.400(3) . ? 
C1E C7E 1.515(2) . ? 
C2E C3E 1.375(3) . ? 
C2E H2E 0.9500 . ? 
C3E O3E 1.359(2) . ? 
C3E C4E 1.407(3) . ? 
C4E O4E 1.369(2) . ? 
C4E C5E 1.375(3) . ? 
C5E C6E 1.399(3) . ? 
C5E H5E 0.9500 . ? 
C6E H6E 0.9500 . ? 
C7E N1E 1.478(2) . ? 
C7E C8E 1.558(2) . ? 
C7E H7E 1.0000 . ? 
C8E C9E 1.501(3) . ? 
C8E C8F 1.551(2) . ? 
C8E H8E 1.0000 . ? 
C9E C14E 1.387(3) . ? 
C9E C10E 1.393(3) . ? 
C10E C11E 1.392(3) . ? 
C10E N1E 1.417(2) . ? 
C11E C12E 1.385(3) . ? 
C11E H11D 0.9500 . ? 
C12E C13E 1.384(3) . ? 
C12E H12D 0.9500 . ? 
C13E C14E 1.387(3) . ? 
C13E H13D 0.9500 . ? 
C14E H14D 0.9500 . ? 
C15E O3E 1.425(2) . ? 
C15E H15M 0.9800 . ? 
C15E H15N 0.9800 . ? 
C15E H15O 0.9800 . ? 
C16E O4E 1.426(2) . ? 
C16E H16M 0.9800 . ? 
C16E H16N 0.9800 . ? 
C16E H16O 0.9800 . ? 
C17E O17E 1.227(2) . ? 
C17E N1E 1.367(2) . ? 
C17E C18E 1.496(3) . ? 
C18E H18M 0.9800 . ? 
C18E H18N 0.9800 . ? 
C18E H18O 0.9800 . ? 
C1F C6F 1.379(3) . ? 
C1F C2F 1.397(3) . ? 
C1F C7F 1.512(2) . ? 
C2F C3F 1.382(3) . ? 
C2F H2F 0.9500 . ? 
C3F O3F 1.361(2) . ? 
C3F C4F 1.411(3) . ? 
C4F O4F 1.363(2) . ? 
C4F C5F 1.379(3) . ? 
C5F C6F 1.398(3) . ? 
C5F H5F 0.9500 . ? 
C6F H6F 0.9500 . ? 
C7F N1F 1.483(2) . ? 
C7F C8F 1.559(2) . ? 
C7F H7F 1.0000 . ? 
C8F C9F 1.502(3) . ? 
C8F H8F 1.0000 . ? 
C9F C14F 1.386(3) . ? 
C9F C10F 1.392(3) . ? 
C10F C11F 1.386(3) . ? 
C10F N1F 1.419(2) . ? 
C11F C12F 1.396(3) . ? 
C11F H11E 0.9500 . ? 
C12F C13F 1.385(3) . ? 
C12F H12E 0.9500 . ? 
C13F C14F 1.386(3) . ? 
C13F H13E 0.9500 . ? 
C14F H14E 0.9500 . ? 
C15F O3F 1.430(2) . ? 
C15F H15P 0.9800 . ? 
C15F H15Q 0.9800 . ? 
C15F H15R 0.9800 . ? 
C16F O4F 1.428(2) . ? 
C16F H16P 0.9800 . ? 
C16F H16Q 0.9800 . ? 
C16F H16R 0.9800 . ? 
C17F O17F 1.231(2) . ? 
C17F N1F 1.368(2) . ? 
C17F C18F 1.499(3) . ? 
C18F H18P 0.9800 . ? 
C18F H18Q 0.9800 . ? 
C18F H18R 0.9800 . ? 
O1 H1A 0.9069 . ? 
O1 H1B 0.8937 . ? 
O2 H2A 0.8961 . ? 
O2 H2B 0.8917 . ? 
O3 H3A 0.8913 . ? 
O3 H3B 0.8842 . ? 
 
loop_ 
 _geom_angle_atom_site_label_1 
 _geom_angle_atom_site_label_2 
 _geom_angle_atom_site_label_3 
 _geom_angle 
 _geom_angle_site_symmetry_1 
 _geom_angle_site_symmetry_3 
 _geom_angle_publ_flag 
C6A C1A C2A 119.25(17) . . ? 
C6A C1A C7A 123.30(17) . . ? 
C2A C1A C7A 117.40(16) . . ? 
C3A C2A C1A 120.59(17) . . ? 
C3A C2A H2AA 119.7 . . ? 
C1A C2A H2AA 119.7 . . ? 
O3A C3A C2A 125.10(17) . . ? 
O3A C3A C4A 115.25(16) . . ? 
C2A C3A C4A 119.65(17) . . ? 
O4A C4A C5A 125.50(17) . . ? 
O4A C4A C3A 114.99(17) . . ? 
C5A C4A C3A 119.51(17) . . ? 
C4A C5A C6A 120.20(18) . . ? 
C4A C5A H5A 119.9 . . ? 
C6A C5A H5A 119.9 . . ? 
C1A C6A C5A 120.79(18) . . ? 
C1A C6A H6A 119.6 . . ? 
C5A C6A H6A 119.6 . . ? 
N1A C7A C1A 113.16(15) . . ? 
N1A C7A C8A 103.60(14) . . ? 
C1A C7A C8A 112.37(14) . . ? 
N1A C7A H7A 109.2 . . ? 
C1A C7A H7A 109.2 . . ? 
C8A C7A H7A 109.2 . . ? 
C9A C8A C8B 111.07(15) . . ? 
C9A C8A C7A 103.48(14) . . ? 
C8B C8A C7A 112.97(15) . . ? 
C9A C8A H8A 109.7 . . ? 
C8B C8A H8A 109.7 . . ? 
C7A C8A H8A 109.7 . . ? 
C14A C9A C10A 120.10(18) . . ? 
C14A C9A C8A 128.95(18) . . ? 
C10A C9A C8A 110.63(16) . . ? 
C11A C10A C9A 121.62(18) . . ? 
C11A C10A N1A 128.99(18) . . ? 
C9A C10A N1A 109.33(16) . . ? 
C12A C11A C10A 117.3(2) . . ? 
C12A C11A H11 121.3 . . ? 
C10A C11A H11 121.3 . . ? 
C13A C12A C11A 122.0(2) . . ? 
C13A C12A H12 119.0 . . ? 
C11A C12A H12 119.0 . . ? 
C12A C13A C14A 120.1(2) . . ? 
C12A C13A H13 120.0 . . ? 
C14A C13A H13 120.0 . . ? 
C9A C14A C13A 118.88(19) . . ? 
C9A C14A H14 120.6 . . ? 
C13A C14A H14 120.6 . . ? 
O3A C15A H15A 109.5 . . ? 
O3A C15A H15B 109.5 . . ? 
H15A C15A H15B 109.5 . . ? 
O3A C15A H15C 109.5 . . ? 
H15A C15A H15C 109.5 . . ? 
H15B C15A H15C 109.5 . . ? 
O4A C16A H16A 109.5 . . ? 
O4A C16A H16B 109.5 . . ? 
H16A C16A H16B 109.5 . . ? 
O4A C16A H16C 109.5 . . ? 
H16A C16A H16C 109.5 . . ? 
H16B C16A H16C 109.5 . . ? 
O17A C17A N1A 120.3(2) . . ? 
O17A C17A C18A 122.52(19) . . ? 
N1A C17A C18A 117.11(18) . . ? 
C17A C18A H18A 109.5 . . ? 
C17A C18A H18B 109.5 . . ? 
H18A C18A H18B 109.5 . . ? 
C17A C18A H18C 109.5 . . ? 
H18A C18A H18C 109.5 . . ? 
H18B C18A H18C 109.5 . . ? 
C17A N1A C10A 125.96(16) . . ? 
C17A N1A C7A 123.49(16) . . ? 
C10A N1A C7A 110.45(14) . . ? 
C3A O3A C15A 117.46(15) . . ? 
C4A O4A C16A 116.84(16) . . ? 
C6B C1B C2B 119.11(17) . . ? 
C6B C1B C7B 122.15(17) . . ? 
C2B C1B C7B 118.62(16) . . ? 
C3B C2B C1B 120.73(17) . . ? 
C3B C2B H2BA 119.6 . . ? 
C1B C2B H2BA 119.6 . . ? 
O3B C3B C2B 124.88(17) . . ? 
O3B C3B C4B 115.32(16) . . ? 
C2B C3B C4B 119.79(17) . . ? 
O4B C4B C5B 125.18(17) . . ? 
O4B C4B C3B 115.49(17) . . ? 
C5B C4B C3B 119.32(17) . . ? 
C4B C5B C6B 120.41(18) . . ? 
C4B C5B H5B 119.8 . . ? 
C6B C5B H5B 119.8 . . ? 
C1B C6B C5B 120.63(18) . . ? 
C1B C6B H6B 119.7 . . ? 
C5B C6B H6B 119.7 . . ? 
N1B C7B C1B 112.84(15) . . ? 
N1B C7B C8B 103.99(14) . . ? 
C1B C7B C8B 112.29(14) . . ? 
N1B C7B H7B 109.2 . . ? 
C1B C7B H7B 109.2 . . ? 
C8B C7B H7B 109.2 . . ? 
C9B C8B C7B 102.92(15) . . ? 
C9B C8B C8A 111.46(15) . . ? 
C7B C8B C8A 113.56(15) . . ? 
C9B C8B H8B 109.6 . . ? 
C7B C8B H8B 109.6 . . ? 
C8A C8B H8B 109.6 . . ? 
C14B C9B C10B 119.97(19) . . ? 
C14B C9B C8B 129.15(18) . . ? 
C10B C9B C8B 110.57(16) . . ? 
C11B C10B C9B 121.88(19) . . ? 
C11B C10B N1B 128.88(18) . . ? 
C9B C10B N1B 109.16(17) . . ? 
C10B C11B C12B 117.0(2) . . ? 
C10B C11B H11A 121.5 . . ? 
C12B C11B H11A 121.5 . . ? 
C13B C12B C11B 121.8(2) . . ? 
C13B C12B H12A 119.1 . . ? 
C11B C12B H12A 119.1 . . ? 
C12B C13B C14B 120.3(2) . . ? 
C12B C13B H13A 119.9 . . ? 
C14B C13B H13A 119.9 . . ? 
C9B C14B C13B 119.0(2) . . ? 
C9B C14B H14A 120.5 . . ? 
C13B C14B H14A 120.5 . . ? 
O3B C15B H15D 109.5 . . ? 
O3B C15B H15E 109.5 . . ? 
H15D C15B H15E 109.5 . . ? 
O3B C15B H15F 109.5 . . ? 
H15D C15B H15F 109.5 . . ? 
H15E C15B H15F 109.5 . . ? 
O4B C16B H16D 109.5 . . ? 
O4B C16B H16E 109.5 . . ? 
H16D C16B H16E 109.5 . . ? 
O4B C16B H16F 109.5 . . ? 
H16D C16B H16F 109.5 . . ? 
H16E C16B H16F 109.5 . . ? 
O17B C17B N1B 120.98(19) . . ? 
O17B C17B C18B 122.27(18) . . ? 
N1B C17B C18B 116.71(18) . . ? 
C17B C18B H18D 109.5 . . ? 
C17B C18B H18E 109.5 . . ? 
H18D C18B H18E 109.5 . . ? 
C17B C18B H18F 109.5 . . ? 
H18D C18B H18F 109.5 . . ? 
H18E C18B H18F 109.5 . . ? 
C17B N1B C10B 125.31(16) . . ? 
C17B N1B C7B 124.68(16) . . ? 
C10B N1B C7B 109.63(15) . . ? 
C3B O3B C15B 117.23(15) . . ? 
C4B O4B C16B 117.01(15) . . ? 
C6C C1C C2C 119.33(17) . . ? 
C6C C1C C7C 122.62(17) . . ? 
C2C C1C C7C 117.98(16) . . ? 
C3C C2C C1C 120.70(17) . . ? 
C3C C2C H2C 119.7 . . ? 
C1C C2C H2C 119.7 . . ? 
O3C C3C C2C 125.02(17) . . ? 
O3C C3C C4C 115.38(16) . . ? 
C2C C3C C4C 119.60(17) . . ? 
O4C C4C C5C 125.34(17) . . ? 
O4C C4C C3C 115.21(17) . . ? 
C5C C4C C3C 119.45(17) . . ? 
C4C C5C C6C 120.28(18) . . ? 
C4C C5C H5C 119.9 . . ? 
C6C C5C H5C 119.9 . . ? 
C1C C6C C5C 120.62(18) . . ? 
C1C C6C H6C 119.7 . . ? 
C5C C6C H6C 119.7 . . ? 
N1C C7C C1C 112.83(15) . . ? 
N1C C7C C8C 104.03(14) . . ? 
C1C C7C C8C 112.66(14) . . ? 
N1C C7C H7C 109.0 . . ? 
C1C C7C H7C 109.0 . . ? 
C8C C7C H7C 109.0 . . ? 
C9C C8C C8D 111.29(15) . . ? 
C9C C8C C7C 103.29(15) . . ? 
C8D C8C C7C 113.70(14) . . ? 
C9C C8C H8C 109.5 . . ? 
C8D C8C H8C 109.5 . . ? 
C7C C8C H8C 109.5 . . ? 
C14C C9C C10C 120.55(18) . . ? 
C14C C9C C8C 128.57(18) . . ? 
C10C C9C C8C 110.58(16) . . ? 
C11C C10C C9C 121.24(18) . . ? 
C11C C10C N1C 129.08(18) . . ? 
C9C C10C N1C 109.62(16) . . ? 
C10C C11C C12C 117.4(2) . . ? 
C10C C11C H11B 121.3 . . ? 
C12C C11C H11B 121.3 . . ? 
C13C C12C C11C 121.7(2) . . ? 
C13C C12C H12B 119.1 . . ? 
C11C C12C H12B 119.1 . . ? 
C12C C13C C14C 120.17(19) . . ? 
C12C C13C H13B 119.9 . . ? 
C14C C13C H13B 119.9 . . ? 
C9C C14C C13C 118.9(2) . . ? 
C9C C14C H14B 120.6 . . ? 
C13C C14C H14B 120.6 . . ? 
O3C C15C H15G 109.5 . . ? 
O3C C15C H15H 109.5 . . ? 
H15G C15C H15H 109.5 . . ? 
O3C C15C H15I 109.5 . . ? 
H15G C15C H15I 109.5 . . ? 
H15H C15C H15I 109.5 . . ? 
O4C C16C H16G 109.5 . . ? 
O4C C16C H16H 109.5 . . ? 
H16G C16C H16H 109.5 . . ? 
O4C C16C H16I 109.5 . . ? 
H16G C16C H16I 109.5 . . ? 
H16H C16C H16I 109.5 . . ? 
O17C C17C N1C 120.93(18) . . ? 
O17C C17C C18C 122.36(18) . . ? 
N1C C17C C18C 116.69(17) . . ? 
C17C C18C H18G 109.5 . . ? 
C17C C18C H18H 109.5 . . ? 
H18G C18C H18H 109.5 . . ? 
C17C C18C H18I 109.5 . . ? 
H18G C18C H18I 109.5 . . ? 
H18H C18C H18I 109.5 . . ? 
C17C N1C C10C 125.94(16) . . ? 
C17C N1C C7C 123.75(15) . . ? 
C10C N1C C7C 109.88(14) . . ? 
C3C O3C C15C 117.29(15) . . ? 
C4C O4C C16C 117.33(16) . . ? 
C6D C1D C2D 119.49(17) . . ? 
C6D C1D C7D 123.04(17) . . ? 
C2D C1D C7D 117.43(16) . . ? 
C3D C2D C1D 120.74(17) . . ? 
C3D C2D H2D 119.6 . . ? 
C1D C2D H2D 119.6 . . ? 
O3D C3D C2D 125.44(17) . . ? 
O3D C3D C4D 114.98(16) . . ? 
C2D C3D C4D 119.58(17) . . ? 
O4D C4D C5D 125.29(17) . . ? 
O4D C4D C3D 115.20(16) . . ? 
C5D C4D C3D 119.51(17) . . ? 
C4D C5D C6D 120.70(17) . . ? 
C4D C5D H5D 119.7 . . ? 
C6D C5D H5D 119.7 . . ? 
C1D C6D C5D 119.98(17) . . ? 
C1D C6D H6D 120.0 . . ? 
C5D C6D H6D 120.0 . . ? 
N1D C7D C1D 113.49(15) . . ? 
N1D C7D C8D 103.65(14) . . ? 
C1D C7D C8D 112.12(14) . . ? 
N1D C7D H7D 109.1 . . ? 
C1D C7D H7D 109.1 . . ? 
C8D C7D H7D 109.1 . . ? 
C9D C8D C8C 111.17(15) . . ? 
C9D C8D C7D 103.18(14) . . ? 
C8C C8D C7D 113.18(15) . . ? 
C9D C8D H8D 109.7 . . ? 
C8C C8D H8D 109.7 . . ? 
C7D C8D H8D 109.7 . . ? 
C14D C9D C10D 120.42(18) . . ? 
C14D C9D C8D 128.76(17) . . ? 
C10D C9D C8D 110.53(16) . . ? 
C11D C10D C9D 121.23(18) . . ? 
C11D C10D N1D 129.48(17) . . ? 
C9D C10D N1D 109.23(16) . . ? 
C10D C11D C12D 117.47(18) . . ? 
C10D C11D H11C 121.3 . . ? 
C12D C11D H11C 121.3 . . ? 
C13D C12D C11D 121.79(19) . . ? 
C13D C12D H12C 119.1 . . ? 
C11D C12D H12C 119.1 . . ? 
C12D C13D C14D 120.15(19) . . ? 
C12D C13D H13C 119.9 . . ? 
C14D C13D H13C 119.9 . . ? 
C9D C14D C13D 118.92(19) . . ? 
C9D C14D H14C 120.5 . . ? 
C13D C14D H14C 120.5 . . ? 
O3D C15D H15J 109.5 . . ? 
O3D C15D H15K 109.5 . . ? 
H15J C15D H15K 109.5 . . ? 
O3D C15D H15L 109.5 . . ? 
H15J C15D H15L 109.5 . . ? 
H15K C15D H15L 109.5 . . ? 
O4D C16D H16J 109.5 . . ? 
O4D C16D H16K 109.5 . . ? 
H16J C16D H16K 109.5 . . ? 
O4D C16D H16L 109.5 . . ? 
H16J C16D H16L 109.5 . . ? 
H16K C16D H16L 109.5 . . ? 
O17D C17D N1D 121.12(19) . . ? 
O17D C17D C18D 122.41(18) . . ? 
N1D C17D C18D 116.46(17) . . ? 
C17D C18D H18J 109.5 . . ? 
C17D C18D H18K 109.5 . . ? 
H18J C18D H18K 109.5 . . ? 
C17D C18D H18L 109.5 . . ? 
H18J C18D H18L 109.5 . . ? 
H18K C18D H18L 109.5 . . ? 
C17D N1D C10D 125.90(16) . . ? 
C17D N1D C7D 123.82(16) . . ? 
C10D N1D C7D 110.28(14) . . ? 
C3D O3D C15D 117.28(14) . . ? 
C4D O4D C16D 116.49(15) . . ? 
C6E C1E C2E 119.44(17) . . ? 
C6E C1E C7E 122.80(17) . . ? 
C2E C1E C7E 117.66(16) . . ? 
C3E C2E C1E 120.78(17) . . ? 
C3E C2E H2E 119.6 . . ? 
C1E C2E H2E 119.6 . . ? 
O3E C3E C2E 125.20(17) . . ? 
O3E C3E C4E 115.29(16) . . ? 
C2E C3E C4E 119.51(17) . . ? 
O4E C4E C5E 125.00(17) . . ? 
O4E C4E C3E 115.26(17) . . ? 
C5E C4E C3E 119.74(17) . . ? 
C4E C5E C6E 120.36(18) . . ? 
C4E C5E H5E 119.8 . . ? 
C6E C5E H5E 119.8 . . ? 
C1E C6E C5E 120.14(18) . . ? 
C1E C6E H6E 119.9 . . ? 
C5E C6E H6E 119.9 . . ? 
N1E C7E C1E 112.81(14) . . ? 
N1E C7E C8E 103.48(14) . . ? 
C1E C7E C8E 111.93(15) . . ? 
N1E C7E H7E 109.5 . . ? 
C1E C7E H7E 109.5 . . ? 
C8E C7E H7E 109.5 . . ? 
C9E C8E C8F 111.38(15) . . ? 
C9E C8E C7E 102.75(14) . . ? 
C8F C8E C7E 113.17(15) . . ? 
C9E C8E H8E 109.8 . . ? 
C8F C8E H8E 109.8 . . ? 
C7E C8E H8E 109.8 . . ? 
C14E C9E C10E 120.00(18) . . ? 
C14E C9E C8E 129.53(17) . . ? 
C10E C9E C8E 110.14(16) . . ? 
C11E C10E C9E 121.49(18) . . ? 
C11E C10E N1E 129.09(17) . . ? 
C9E C10E N1E 109.40(16) . . ? 
C12E C11E C10E 117.39(19) . . ? 
C12E C11E H11D 121.3 . . ? 
C10E C11E H11D 121.3 . . ? 
C13E C12E C11E 121.8(2) . . ? 
C13E C12E H12D 119.1 . . ? 
C11E C12E H12D 119.1 . . ? 
C12E C13E C14E 120.26(19) . . ? 
C12E C13E H13D 119.9 . . ? 
C14E C13E H13D 119.9 . . ? 
C9E C14E C13E 119.00(19) . . ? 
C9E C14E H14D 120.5 . . ? 
C13E C14E H14D 120.5 . . ? 
O3E C15E H15M 109.5 . . ? 
O3E C15E H15N 109.5 . . ? 
H15M C15E H15N 109.5 . . ? 
O3E C15E H15O 109.5 . . ? 
H15M C15E H15O 109.5 . . ? 
H15N C15E H15O 109.5 . . ? 
O4E C16E H16M 109.5 . . ? 
O4E C16E H16N 109.5 . . ? 
H16M C16E H16N 109.5 . . ? 
O4E C16E H16O 109.5 . . ? 
H16M C16E H16O 109.5 . . ? 
H16N C16E H16O 109.5 . . ? 
O17E C17E N1E 120.60(18) . . ? 
O17E C17E C18E 122.32(18) . . ? 
N1E C17E C18E 117.07(17) . . ? 
C17E C18E H18M 109.5 . . ? 
C17E C18E H18N 109.5 . . ? 
H18M C18E H18N 109.5 . . ? 
C17E C18E H18O 109.5 . . ? 
H18M C18E H18O 109.5 . . ? 
H18N C18E H18O 109.5 . . ? 
C17E N1E C10E 125.83(16) . . ? 
C17E N1E C7E 124.10(16) . . ? 
C10E N1E C7E 109.58(14) . . ? 
C3E O3E C15E 117.54(14) . . ? 
C4E O4E C16E 116.78(16) . . ? 
C6F C1F C2F 119.03(17) . . ? 
C6F C1F C7F 122.97(17) . . ? 
C2F C1F C7F 117.96(16) . . ? 
C3F C2F C1F 120.94(18) . . ? 
C3F C2F H2F 119.5 . . ? 
C1F C2F H2F 119.5 . . ? 
O3F C3F C2F 125.03(18) . . ? 
O3F C3F C4F 115.33(16) . . ? 
C2F C3F C4F 119.64(17) . . ? 
O4F C4F C5F 125.59(18) . . ? 
O4F C4F C3F 115.14(17) . . ? 
C5F C4F C3F 119.25(17) . . ? 
C4F C5F C6F 120.48(18) . . ? 
C4F C5F H5F 119.8 . . ? 
C6F C5F H5F 119.8 . . ? 
C1F C6F C5F 120.63(18) . . ? 
C1F C6F H6F 119.7 . . ? 
C5F C6F H6F 119.7 . . ? 
N1F C7F C1F 113.10(15) . . ? 
N1F C7F C8F 103.73(14) . . ? 
C1F C7F C8F 112.96(14) . . ? 
N1F C7F H7F 109.0 . . ? 
C1F C7F H7F 109.0 . . ? 
C8F C7F H7F 109.0 . . ? 
C9F C8F C8E 110.87(15) . . ? 
C9F C8F C7F 103.34(15) . . ? 
C8E C8F C7F 113.86(15) . . ? 
C9F C8F H8F 109.5 . . ? 
C8E C8F H8F 109.5 . . ? 
C7F C8F H8F 109.5 . . ? 
C14F C9F C10F 120.41(19) . . ? 
C14F C9F C8F 128.40(19) . . ? 
C10F C9F C8F 110.68(16) . . ? 
C11F C10F C9F 121.56(19) . . ? 
C11F C10F N1F 129.09(19) . . ? 
C9F C10F N1F 109.23(17) . . ? 
C10F C11F C12F 117.2(2) . . ? 
C10F C11F H11E 121.4 . . ? 
C12F C11F H11E 121.4 . . ? 
C13F C12F C11F 121.8(2) . . ? 
C13F C12F H12E 119.1 . . ? 
C11F C12F H12E 119.1 . . ? 
C12F C13F C14F 120.3(2) . . ? 
C12F C13F H13E 119.9 . . ? 
C14F C13F H13E 119.9 . . ? 
C9F C14F C13F 118.8(2) . . ? 
C9F C14F H14E 120.6 . . ? 
C13F C14F H14E 120.6 . . ? 
O3F C15F H15P 109.5 . . ? 
O3F C15F H15Q 109.5 . . ? 
H15P C15F H15Q 109.5 . . ? 
O3F C15F H15R 109.5 . . ? 
H15P C15F H15R 109.5 . . ? 
H15Q C15F H15R 109.5 . . ? 
O4F C16F H16P 109.5 . . ? 
O4F C16F H16Q 109.5 . . ? 
H16P C16F H16Q 109.5 . . ? 
O4F C16F H16R 109.5 . . ? 
H16P C16F H16R 109.5 . . ? 
H16Q C16F H16R 109.5 . . ? 
O17F C17F N1F 120.93(19) . . ? 
O17F C17F C18F 122.05(18) . . ? 
N1F C17F C18F 117.01(17) . . ? 
C17F C18F H18P 109.5 . . ? 
C17F C18F H18Q 109.5 . . ? 
H18P C18F H18Q 109.5 . . ? 
C17F C18F H18R 109.5 . . ? 
H18P C18F H18R 109.5 . . ? 
H18Q C18F H18R 109.5 . . ? 
C17F N1F C10F 126.09(17) . . ? 
C17F N1F C7F 123.27(16) . . ? 
C10F N1F C7F 110.44(15) . . ? 
C3F O3F C15F 117.29(15) . . ? 
C4F O4F C16F 117.09(16) . . ? 
H1A O1 H1B 102.9 . . ? 
H2A O2 H2B 103.5 . . ? 
H3A O3 H3B 106.9 . . ? 
 
_diffrn_measured_fraction_theta_max    1.000 
_diffrn_reflns_theta_full              25.00 
_diffrn_measured_fraction_theta_full   1.000 
_refine_diff_density_max    0.268 
_refine_diff_density_min   -0.259 
_refine_diff_density_rms    0.052 
